# Supplementary material for: Metformin Enhances 2-Aminoethyl Dihydrogen Phosphate-Induced Mitochondrial Dysfunction and Apoptosis in Melanoma Cells
Source: Int J Mol Sci. 2026 Jun 18;27(12):5493. doi: 10.3390/ijms27125493 (PMC13299214; doi:10.3390/ijms27125493)
Supplement: Supplementary file 1 [file ijms-27-05493-s001.zip]

Archive with 1 entries (1 files):
- ijms-4214840-supplementary.pdf
